# Supplementary material for: Arrest of Cell Cycle by Avian Reovirus p17 through Its Interaction with Bub3
Source: Viruses. 2022 Oct 28;14(11):2385. doi: 10.3390/v14112385 (PMC9693402; doi:10.3390/v14112385)
Supplement: Supplementary file 1 [file viruses-14-02385-s001.zip]

Archive with 1 entries (1 files):
- viruses-1966463-supplementary.pdf
